# Supplementary material for: Gene mutation analysis of oral submucous fibrosis cancerization in Hainan Island
Source: PeerJ. 2023 Nov 30;11:e16392. doi: 10.7717/peerj.16392 (PMC10693820; doi:10.7717/peerj.16392)
Supplement: Supplemental Information 1 [file peerj-11-16392-s001.zip]

Archive with 4 entries (3 files):
- Raw data/
- Raw data/sup-0001-tables1.xlsx
- Raw data/sup-0002-tables2.xlsx
- Raw data/sup-0003-tables3.xlsx
