# Supplementary material for: Gene mutation analysis of oral submucous fibrosis cancerization in Hainan Island
Source: PeerJ. 2023 Nov 30;11:e16392. doi: 10.7717/peerj.16392 (PMC10693820; doi:10.7717/peerj.16392)
Supplement: Supplemental Information 1 [file peerj-11-16392-s001.zip › Raw data/sup-0001-tables1.xlsx]

## Sheet: Sheet1
Supplementary Table 1
Clinical details of samples used.
Serial Number	Sample ID	Age	Sex	Diagnosis
1	A1	37	M	WDSCC with OSF
2	A2	53	M	WDSCC with OSF
3	A3	50	M	WDSCC with OSF
4	A4	71	M	WDSCC with OSF
5	A5	40	M	WDSCC with OSF
6	A6	47	M	WDSCC with OSF
7	A7	56	M	WDSCC with OSF
8	A8	59	M	WDSCC with OSF
9	A9	52	M	MDSCC with OSF
10	A10	44	M	WDSCC with OSF
11	A11	65	F	MDSCC with OSF
12	A12	57	F	WDSCC with OSF
13	A13	55	M	MDSCC with OSF
14	A14	57	M	WDSCC with OSF
15	A15	43	M	PDSCC with OSF
16	A16	46	M	WDSCC with OSF
17	A17	39	M	WDSCC with OSF
18	A18	58	M	WDSCC with OSF
19	A19	68	M	WDSCC with OSF
20	A20	60	F	WDSCC with OSF
21	A21	64	M	WDSCC with OSF
22	A22	53	F	WDSCC with OSF
23	A23	73	F	WDSCC with OSF
24	A24	46	M	MDSCC with OSF
25	A25	55	M	PDSCC with OSF
26	A26	53	M	WDSCC with OSF
27	A27	66	F	WDSCC with OSF
28	A28	52	M	WDSCC with OSF
29	A29	39	M	WDSCC with OSF
30	A30	50	M	MDSCC with OSF
31	A31	49	M	MDSCC with OSF
32	A32	52	M	MDSCC with OSF
33	A33	45	M	MDSCC with OSF
34	A34	53	M	WDSCC with OSF
35	A35	38	M	WDSCC with OSF
36	A36	40	M	MDSCC with OSF
37	A37	65	M	WDSCC with OSF
38	A38	53	F	WDSCC with OSF
39	B1	57	F	WDSCC
40	B2	56	F	WDSCC
41	B3	63	M	MDSCC
42	B4	45	M	MDSCC
43	B5	54	F	WDSCC
44	B6	63	F	MDSCC
45	B7	44	M	MDSCC
46	B8	66	M	WDSCC
47	B9	59	M	WDSCC
48	B10	77	M	MDSCC
49	B11	39	F	WDSCC
50	B12	70	F	WDSCC
51	B13	61	M	WDSCC
52	B14	62	F	PDSCC
53	B15	66	M	MDSCC
54	B16	46	F	MDSCC
55	B17	63	F	WDSCC
56	B18	54	M	MDSCC
57	B19	70	M	WDSCC
58	B20	65	M	MDSCC
59	B21	55	F	WDSCC
60	B22	65	F	WDSCC
61	B23	57	M	MDSCC
62	B24	52	F	WDSCC
63	B25	35	M	PDSCC
64	B26	64	M	WDSCC
65	B27	64	M	MDSCC
66	B28	59	F	WDSCC
67	B29	66	M	MDSCC
68	B30	82	M	WDSCC
69	B31	34	F	MDSCC
70	B32	48	F	PDSCC
71	B33	73	M	MDSCC
72	B34	49	M	WDSCC
73	B35	64	M	MDSCC
74	B36	73	M	MDSCC
M- Male; F- Female; WDSCC- Well Differentiated Squamous Cell Carcinoma; MDSCC- Moderately Differentiated Squamous Cell Carcinoma; PDSCC- Poorly Differentiated Squamous Cell Carcinoma; OSF- Oral Submucous Fibrosis
