# Supplementary material for: Gene mutation analysis of oral submucous fibrosis cancerization in Hainan Island
Source: PeerJ. 2023 Nov 30;11:e16392. doi: 10.7717/peerj.16392 (PMC10693820; doi:10.7717/peerj.16392)
Supplement: Supplemental Information 1 [file peerj-11-16392-s001.zip › Raw data/sup-0002-tables2.xlsx]

## Sheet: sheet1
Sample ID	ReadInside(%)	MeanDepth(X)	Coverage(%)	Q30
A1	0.8299	2778	0.9971	93.98
A2	0.6693	1592.5	0.9998	88.37
A3	0.7707	2149	0.9973	93.95
A4	0.5518	1353	0.9493	93.12
A5	0.6654	9861	0.9382	95.25
A6	0.907	3676	0.9998	94.81
A7	0.8172	3500	0.9959	92.95
A8	0.8468	3147	0.9973	94.52
A9	0.767	4488.65	0.9998	92.425
A10	0.8139	1820.7	0.9983	92.34
A11	0.9443	2013	0.9988	92.26
A12	0.8867	2268.48	1	91.135
A13	0.8647	4754.13	0.9998	89.105
A14	0.7741	2014	0.9328	90.67
A15	0.811	1124	0.9969	90.91
A16	0.6015	2103	0.9818	93.02
A17	0.8715	3363	0.9958	95.32
A18	0.9662	2645	0.9996	95.73
A19	0.906	4288	0.9739	94.56
A20	0.8909	4775.42	0.9739	90.725
A21	0.7806	2591	0.998	94.439
A22	0.7584	3674.53	1	92.375
A23	0.9432	2422	0.9997	94.92
A24	0.7448	1730	0.9999	91.425
A25	0.8394	4812.11	0.9822	88.68
A26	0.7084	2628.18	1	89.31
A27	0.8422	4407.93	0.9738	92.32
A28	0.7675	4230.82	0.9739	91.19
A29	0.5812	4615.8	1	90.945
A30	0.8643	3404.7	1	92.68
A31	0.9383	2043	0.9988	92.45
A32	0.9409	2065	0.999	92.58
A33	0.8169	3725.65	0.9995	92.005
A34	0.9274	3402	0.9999	91.38
A35	0.7385	2651.54	0.9738	91.31
A36	0.9324	3785	0.9999	91.42
B1	0.8191	4487.08	0.9996	92.335
B2	0.8308	2354	0.9969	92.12
B3	0.6607	2846.07	1	88.395
B4	0.9115	2479	0.9993	95.55
B5	0.8817	3665	0.9998	94.31
B6	0.5452	3338	0.9745	95.62
B7	0.9527	2408	0.9962	95.04
B8	0.8393	1444	0.9968	92.71
B9	0.7949	2855	0.9976	94.871
B10	0.7451	2693.32	1	90.58
B11	0.8006	1270.41	0.9975	91.43
B12	0.9725	3057	0.9937	91.91
B13	0.7843	2821	0.9963	88.47
B14	0.862	3908	0.9974	94.98
B15	0.6269	2800.11	1	90.825
B16	0.6534	3416	0.9815	95.58
B17	0.6436	2732	0.9995	94.12
B18	0.8671	2626	0.9992	91.53
B19	0.7207	3116.33	0.9999	89.8
B20	0.8697	3507	0.995	94.07
B21	0.9287	2299	0.9389	95.2
B22	0.9449	4204	0.9998	94.89
B23	0.8176	2441.58	1	91.77
B24	0.8423	2163	0.9957	95.69
B25	0.8427	4150.06	0.9738	92.865
B26	0.8117	2662	0.9989	91.27
B27	0.9335	2643	0.9737	92.78
B28	0.9035	6467	1	90.64
B29	0.9156	3757	0.9738	95.41
B30	0.7507	4126.62	0.9739	91.075
B31	0.8787	3458	0.9992	91.82
B32	0.7222	3694.62	0.9992	91.715
B33	0.983	3731	0.9737	95.33
B34	0.6108	697.407	0.9528	91.295
B35	0.7655	3859	0.9732	93.04
B36	0.6354	3417.77	0.9977	89.72
B37	0.7106	2513	0.9213	95.23
B38	0.9694	4876	0.9939	93.87
